# Supplementary material for: ENU mutagenesis reveals that Notchless homolog 1 (Drosophila) affects Cdkn1a and several members of the Wnt pathway during murine pre-implantation development
Source: BMC Genet. 2012 Dec 12;13:106. doi: 10.1186/1471-2156-13-106 (PMC3558363; doi:10.1186/1471-2156-13-106)
Supplement: Additional file 1 — Table S1. Polymorphisms in the Nle1 locus. [file 1471-2156-13-106-S1.xls]

## Sheet: No labels
Table S1. Polymorphisms in the Nle1 locus.
Mutation Analysis Performed Using NCBI Build 37 (Mm11_95772_37)									MGI dbSNP Build 128				GenBank mRNA
Nucleotide on Chromosome 11	Location	Change	Genomic Sequence	L1	L4	C57BL /6J	129S6 /SvEvTac	C3HeB /FeJ	SNP ID	C57BL /6J	129S6 /SvImJ	C3H /HeJ	NOD AK170853.1	CzechII BC018399.1
82721933	US		CGGGCAACCTCC[G/A]GCTACAGCGCCC	G	G	G	A	A	rs28209039		A	A
82721908	US		ACGGAGCGTTAA[A/G]TCCATGTCGCGC	A	A	A	G	G	rs28209040		G	G
82721877	US		TCCCCACGTGGA[G/A]GAGAACCGAGGC	G	G	G	A	A	rs28209041		A	A
82721793	I1		TCGGGCCTCGG[T/G]ACCCCACGCGGA	T	T	T	G	G
82721776	I1		TGTCAGTCCCCCTCCC[C/T]TCCCCTCGGGCC	C	C	C	T	T
82721648	E2	S	CGTGATGTCCAC[T/G]GGCACGTCGAAC	T	T	T	G	G	rs28209042		G	G	T	G
82721246	E3	S	AGCATCGTGGAC[G/A]TAGAACGCCAGG	G	G	G	A	A	rs29435903	G	A		G	A
82721166	E3		GGCTGGTAGATG[A/T]TATCGACGATTTTCT	A	A	A	A	A					T	A
82720449	I3								rs29476130
82720441	I3								rs29465874
82720253	I3								rs29420143
82720130	I3		CCCTGAGGAGAA[A/C]TAGGACACTAAT	A	A	A	A	A	rs28209043		A	A
82719772	I4		ACTCAGTCCAGT[A/G]TCTGCTTCGTTC	A	A	A	A	A	rs28209044	A	G	G
82719666	I4								rs29436903	T	C
82719658	I4								rs29423644	T	C
82719447	I4								rs29482604	C
82719301	I4								rs28209045	T	C	C
82719207	I4		AACCGAATCAAC[G/A]GAGAGGTGAGGG	G	G	G	G	G	rs28209046	G	A
82719159	I4		CAGCAGGGTATG[G/A]GGCACTACAAAC	G	G	G	A	A	rs29395234	G
82719136	I4		CACCTTTATCTC[G/A]AGCCTGTGCCCA	G	G	G	A	A	rs28209047	G	A	A
82719059	E5	L4 N	CTGGGGACCAGG[A/G]TATGCTAAGGAC	A	G	A	A	A					A	A
82718904	I5		CTCATAAAGTAA[C/G]GTTCTGCGACCT	C	C	C	G	G	rs28209048		G	G
82718877	E6	N	CCCACAGCAGAA[C/T]CTGAAGGACAGA	C	C	C	T	T	rs28209049		T	T	C	T
82718839	E6		CATTTGCTGTGG[C/T]CAGTGAGGGTCC	C	C	C	C	C					T	C
82718816	E6		CCTGTGATCCAT[T/A]TGCTGTGGCCAG	T	T	T	T	T					A	T
82718735	I6		GAGCAGGGGAGG[G/C]GCAGCGTTAATC	G	G	G	C	C	rs29429431		C
82718697	I6		CCGTTGCTGTCA[T/C]GGGGATGTTTCC	T	T	T	T		rs28209050
82718696	I6		GCCGTTGCTGTC[A/C]TGGGGATGTTTC	A	A	A	C	C	rs28209051		C	C
82718280	I7		CAGACTGGCTTC[A/T]GAATGCCCCTTA	A	A	A	T	T	rs28209052	A	T	T
82718241	I7		AAGTTTGCAAGC[A/G]GCAAGGCACTGG	A	A	A	G	G	rs28209053	A	G	G
82718178	I7		CTTCCGCAGAAG[G/C]ACCAGCTGGACT	G	G	G	G	G	rs28209054	G	C	C
82718114	I7								rs28209055	G	T	T
82718099	I7								rs29411088	G
82718033	I7								rs28209056		C	C
82717975	I7		AGGTGACATAAG[G/A]CAAGAATCAGGA	G	G	G	G	G	rs28209057		A	A
82717963	I7		CCACCATTGGAC[A/G]GGTGACATAAGG	A	A	A	G	G	rs28209058		G	G
82717928	I7		ACCTAGCATCAA[G/A]GGGAGAGATTAT	G	G	G	A	A
Starts 82717908	I7		GGTCACATATAC[::::::::::/ACAGAAATAT]ACATACATACCT	del10	del10	del10	in10	in10
82717833	E8	N	AAGTGCCATAGT[G/C]TTCACCCAGTGG	G	G	G	G	G	rs28209059		C	C	G	G
82717830	E8	S	GCTAAGTGCCAT[A/G]GTGTTCACCCAG	A	A	A	G	G					A	G
82717824	E8	S	GTCTGTGCTAAG[T/C]GCCATAGTGTTC	T	T	T	C	C	rs28209060		C		T	C
82717705-82717706	I8		CTAGGCTCCTTC[CC/::]GTAGGCAGCCTG	CC	CC	CC	del2	del2
Starts 82717698	I8		CCACCCACTAGG[::::::::::::/CAGGAGAACTGG] CTCCTTCCCGTA	del12	del12	del12	in12	in12
82717692	I8		ACACATCCACCC[A/G]CTAGGCTCCTTC	A	A	A	G	G
Starts 82717654	I8		TGCAGGAATGGG[::::::/GAGAGA]GAGAGAGAGAAAGAA	del6	del6	del6	in6	in6
82717598	E9	S	ACTCACCCGCAC[A/G]AGGTTGTAGCGG	A	A	A	G	G	rs3695207	A	G	G	A	G
82717566	I9		TCCAGAGCTGGG[A/T]CTTCATGTTGGT	A	A	A	T	T	rs3695151	A	T	T
82717555	I9		GATGAGAAGAGT[C/A]CAGAGCTGGGAC	C	C	C	A	A	rs3695110	C	A
82717525	I9		AGGCCCAAGTGA[C/T]TGGAGTTTCTGT	C	C	C	T	T	rs3694664	C	T	T
82717192	I9								rs3678304	G	T
82717062	I9								rs28209061		C	C
82716788	I9		TGAGGCCTGGCA[G/A]GGACACAAGCTT			G	A	A	rs28209062		A	A
82716727	I9		CACCGCGTGGGA[C/T]GTGGTCAGATAC	C	C	C	T	T	rs28209063		T	T
82716721	I9		AAAGCACACCGC[G/A]TGGGACGTGGTC	G	G	G	A	A
82716524	E10	L1 N	TCCCACAGCTTG[A/G]TAGACTTGTCGA	C	A	A	A	A					A	A
82716448	I10		AAGCAGTGTCGA[G/A]TCCATGCCAAAC	G	G	G	A	A	rs28209064		A	A
82716431-82716432	I10		CCAGTGCCACAC[AG/::]AGCAAGCAGTGT	AG	AG	AG	del2	del2
82716426	I10		CCCAGCCAGTGC[C/T]ACACAGAGCAAG	C	C	C	T	T
82716383	I10		GGTGAGGGGTCT[C/G]TGTGTCAGAAGT	C	C	C	G	G
Starts 82716354	I10		ATGCCATTTTAC[:::/CAA]TCCAAATTCAGT	del3	del3	del3	in3	in3
82716315	I10								rs28209065		T	T
82715768	I10								rs29474275	C
82715672	I10								rs28209066	C	T	T
82715566	I10								rs28209067	G	C	C
82715435	I10		CACAACAGTGGC[G/A]CTCACCTTGGCT	G	G	G	A	A	rs28209068	G	A	A
Starts 82715378	I10		GGTACCTGGGCC[::/GG]GGGGGGGAAAAAAGAGTAT	del2	del2	del2	in2	in2
82715340	E11	S	CTGGTACACGGC[C/T]GCCACGTGGCCA	C	C	C	T	T	rs28209069	C	T	T	C	T
82715048	I12		GCTTCTACCACA[C/:]CCCCACTCACAT	C	C	C	del1	del1
82714931	I12		TCTACCTCCCAT[G/T]GAGAATCTGGCT	G	G	G	T	T	rs29407135	G	T
82714867	I12								rs29423161	A	G
82714745	I12								rs28209070		C	C
82714503	3'UTR		GGGCAGGTGGGG[:/G]TTGAATCCGGGG	G	G	G	G	G					del1	G
Starts 82714383	3'UTR		GGCTTCCCCACT[:::::::/GCTGTTA]GCCAGGAAGTGC	del7	del7	del7	in7	in7					del7	in7
E=Exon; I=Intron; US=upstream; DS=downstream; UTR=untranslated region; S=silent mutation; M=missense mutation; Grey box=no data is available, or region was not sequenced

## Sheet: MGI + New
Mutation Analysis Performed Using NCBI Build 37 (Mm11_95772_37)									MGI dbSNP Build 128				GenBank mRNA
Nucleotide on Chromosome 11	Location	Change	Genomic Sequence	L1	L4	C57BL /6J	129S6 /SvEvTac	C3HeB /FeJ	SNP ID	C57BL /6J	129S6 /SvImJ	C3H /HeJ	NOD AK170853.1	CzechII BC.18399.1
Starts 82714383	3'UTR		GGCTTCCCCACT[:::::::/GCTGTTA]GCCAGGAAGTGC	del7	del7	del7	in7	in7					del7	in7
827144503	3'UTR		GGGCAGGTGGGG[:/G]TTGAATCCGGGG	G	G	G	G	G					del1	G
82714745	I12								rs28209070		C	C
82714867	I12								rs29423161	A	G
82714931	I12		TCTACCTCCCAT[G/T]GAGAATCTGGCT	G	G	G	T	T	rs29407135	G	T
82715048	I12		GCTTCTACCACA[C/:]CCCCACTCACAT	C	C	C	del1	del1
82715340	E11	S	CTGGTACACGGC[C/T]GCCACGTGGCCA	C	C	C	T	T	rs28209069	C	T	T	C	T
Starts 82715378	I10		GGTACCTGGGCC[::/GG]GGGGGGGAAAAAAGAGTAT	del2	del2	del2	in2	in2
82715435	I10		CACAACAGTGGC[G/A]CTCACCTTGGCT	G	G	G	A	A	rs28209068	G	A	A
82715566	I10								rs28209067	G	C	C
82715672	I10								rs28209066	C	T	T
82715768	I10								rs29474275	C
82716315	I10								rs28209065		T	T
Starts 82716354	I10		ATGCCATTTTAC[:::/CAA]TCCAAATTCAGT	del3	del3	del3	in3	in3
82716383	I10		GGTGAGGGGTCT[C/G]TGTGTCAGAAGT	C	C	C	G	G
82716426	I10		CCCAGCCAGTGC[C/T]ACACAGAGCAAG	C	C	C	T	T
82716431-82716432	I10		CCAGTGCCACAC[AG/::]AGCAAGCAGTGT	AG	AG	AG	del2	del2
82716448	I10		AAGCAGTGTCGA[G/A]TCCATGCCAAAC	G	G	G	A	A	rs28209064		A	A
82716524	E10	L1 M	TCCCACAGCTTG[A/G]TAGACTTGTCGA	C	A	A	A	A					A	A
82716721	I9		AAAGCACACCGC[G/A]TGGGACGTGGTC	G	G	G	A	A
82716727	I9		CACCGCGTGGGA[C/T]GTGGTCAGATAC	C	C	C	T	T	rs28209063		T	T
82716788	I9		TGAGGCCTGGCA[G/A]GGACACAAGCTT			G	A	A	rs28209062		A	A
82717062	I9								rs28209061		C	C
82717192	I9								rs3678304	G	T
82717525	I9		AGGCCCAAGTGA[C/T]TGGAGTTTCTGT	C	C	C	T	T	rs3694664	C	T	T
82717555	I9		GATGAGAAGAGT[C/A]CAGAGCTGGGAC	C	C	C	A	A	rs3695110	C	A
82717566	I9		TCCAGAGCTGGG[A/T]CTTCATGTTGGT	A	A	A	T	T	rs3695151	A	T	T
82717598	E9	S	ACTCACCCGCAC[A/G]AGGTTGTAGCGG	A	A	A	G	G	rs3695207	A	G	G	A	G
Starts 82717654	I8		TGCAGGAATGGG[::::::/GAGAGA]GAGAGAGAGAAAGAA	del6	del6	del6	in6	in6
82717692	I8		ACACATCCACCC[A/G]CTAGGCTCCTTC	A	A	A	G	G
Starts 82717698	I8		CCACCCACTAGG[::::::::::::/CAGGAGAACTGG] CTCCTTCCCGTA	del12	del12	del12	in12	in12
82717705-82717706	I8		CTAGGCTCCTTC[CC/::]GTAGGCAGCCTG	CC	CC	CC	del2	del2
82717824	E8	S	GTCTGTGCTAAG[T/C]GCCATAGTGTTC	T	T	T	C	C	rs28209060		C		T	C
82717830	E8	S	GCTAAGTGCCAT[A/G]GTGTTCACCCAG	A	A	A	G	G					A	G
82717833	E8	M	AAGTGCCATAGT[G/C]TTCACCCAGTGG	G	G	G	G	G	rs28209059		C	C	G	G
Starts 82717908	I7		GGTCACATATAC[::::::::::/ACAGAAATAT]ACATACATACCT	del10	del10	del10	in10	in10
82717928	I7		ACCTAGCATCAA[G/A]GGGAGAGATTAT	G	G	G	A	A
82717963	I7		CCACCATTGGAC[A/G]GGTGACATAAGG	A	A	A	G	G	rs28209058		G	G
82717975	I7		AGGTGACATAAG[G/A]CAAGAATCAGGA	G	G	G	G	G	rs28209057		A	A
82718033	I7								rs28209056		C	C
82718099	I7								rs29411088	G
82718114	I7								rs28209055	G	T	T
82718178	I7		CTTCCGCAGAAG[G/C]ACCAGCTGGACT	G	G	G	G	G	rs28209054	G	C	C
82718241	I7		AAGTTTGCAAGC[A/G]GCAAGGCACTGG	A	A	A	G	G	rs28209053	A	G	G
82718280	I7		CAGACTGGCTTC[A/T]GAATGCCCCTTA	A	A	A	T	T	rs28209052	A	T	T
82718696	I6		GCCGTTGCTGTC[A/C]TGGGGATGTTTC	A	A	A	C	C	rs28209051		C	C
82718697	I6		CCGTTGCTGTCA[T/C]GGGGATGTTTCC	T	T	T	T	na	rs28209050
82718735	I6		GAGCAGGGGAGG[G/C]GCAGCGTTAATC	G	G	G	C	C	rs29429431		C
82718816	E6		CCTGTGATCCAT[T/A]TGCTGTGGCCAG	T	T	T	T	T					A	T
82718839	E6		CATTTGCTGTGG[C/T]CAGTGAGGGTCC	C	C	C	C	C					T	C
82718877	E6	M	CCCACAGCAGAA[C/T]CTGAAGGACAGA	C	C	C	T	T	rs28209049		T	T	C	T
82718904	I5		CTCATAAAGTAA[C/G]GTTCTGCGACCT	C	C	C	G	G	rs28209048		G	G
82719059	E5	L4 M	CTGGGGACCAGG[A/G]TATGCTAAGGAC	A	G	A	A	A					A	A
82719136	I4		CACCTTTATCTC[G/A]AGCCTGTGCCCA	G	G	G	A	A	rs28209047	G	A	A
82719159	I4		CAGCAGGGTATG[G/A]GGCACTACAAAC	G	G	G	A	A	rs29395234	G
82719207	I4		AACCGAATCAAC[G/A]GAGAGGTGAGGG	G	G	G	G	G	rs28209046	G	A
82719301	I4								rs28209045	T	C	C
82719447	I4								rs29482604	C
82719658	I4								rs29423644	T	C
82719666	I4								rs29436903	T	C
82719772	I4		ACTCAGTCCAGT[A/G]TCTGCTTCGTTC	A	A	A	A	A	rs28209044	A	G	G
82720130	I3		CCCTGAGGAGAA[A/C]TAGGACACTAAT	A	A	A	A	A	rs28209043		A	A
82720253	I3								rs29420143
82720441	I3								rs29465874
82720449	I3								rs29476130
82721166	E3		GGCTGGTAGATG[A/T]TATCGACGATTTTCT	A	A	A	A	A					T	A
82721246	E3	S	AGCATCGTGGAC[G/A]TAGAACGCCAGG	G	G	G	A	A	rs29435903	G	A		G	A
82721648	E2	S	CGTGATGTCCAC[T/G]GGCACGTCGAAC	T	T	T	G	G	rs28209042		G	G	T	G
82721776	I1		TGTCAGTCCCCCTCCC[C/T]TCCCCTCGGGCC	C	C	C	T	T
82721793	I1		TCGGGCCTCGG[T/G]ACCCCACGCGGA	T	T	T	G	G
82721877	US		TCCCCACGTGGA[G/A]GAGAACCGAGGC	G	G	G	A	A	rs28209041		A	A
82721908	US		ACGGAGCGTTAA[A/G]TCCATGTCGCGC	A	A	A	G	G	rs28209040		G	G
82721933	US		CGGGCAACCTCC[G/A]GCTACAGCGCCC	G	G	G	A	A	rs28209039		A	A
	E = Exon; I = Intron; US = upstream; DS = downstream; S = silent mutation; M = missense mutation
		L1 & L4 Mutations				no data available				Divides each amplicon
